# Supplementary material for: The telomere-to-telomere (T2T) genome provides insights into the evolution of specialized centromere sequences in sandalwood
Source: Gigascience. 2024 Dec 11;13:giae096. doi: 10.1093/gigascience/giae096 (PMC11633456; doi:10.1093/gigascience/giae096)
Supplement: giae096_Supplemental_Files [file giae096_supplemental_files.zip]

Archive with 12 entries (12 files):
- Supplementary Fig. S1.pdf
- Supplementary Fig. S10.pdf
- Supplementary Fig. S11.pdf
- Supplementary Fig. S2.pdf
- Supplementary Fig. S3.pdf
- Supplementary Fig. S4.pdf
- Supplementary Fig. S5.pdf
- Supplementary Fig. S6.pdf
- Supplementary Fig. S7.pdf
- Supplementary Fig. S8.pdf
- Supplementary Fig. S9.pdf
- Supplementary Table.xlsx
