# Supplementary material for: The telomere-to-telomere (T2T) genome provides insights into the evolution of specialized centromere sequences in sandalwood
Source: Gigascience. 2024 Dec 11;13:giae096. doi: 10.1093/gigascience/giae096 (PMC11633456; doi:10.1093/gigascience/giae096)
Supplement: giae096_Supplemental_Files [file giae096_supplemental_files.zip › Supplementary Table.xlsx]

## Sheet: Table S1
Table S1: Statistics of raw Hifi and ONT data of Sal_t2t
Sample Name	type	Reads Number	Base Number	Average Length	Max Length	N50	Q20(%)	Q30(%)
S. album	Hifi Revio	1153077	19912685096	17269.2	42778	17229	95.04	88.58
S. album	ONT ultra-long	984289	35020235404	35579.2	958294	57336	85.78	74.46

## Sheet: Table S2
Table S2: TE annotation statistics of three sandalwood assemblies
		Sal_t2t		V1		V2
Order	Superfamily	Count	%masked	Count	%masked	Count	%masked
Class I (retrotransposons)		26189	0.0915	16476	0.0841	29714	0.09
LTR		25371	0.0893	15248	0.0809	28506	0.0865
	Copia	15613	0.0663	15248	0.061	14940	0.0573
	Gypsy	5079	0.0152	3437	0.0109	6594	0.0181
	unknown	4679	0.0078	4877	0.009	6972	0.0111
LINE		818	0.0022	1228	0.0032	1208	0.0035
Class II (DNA transposons)		90054	0.1051	82515	0.1235	35591	0.0508
TIR		68070	0.0769	60029	0.0962	1254	0.0043
	CACTA	16505	0.0191	19411	0.0201	4	0
	Mutator	38237	0.0414	29073	0.0617	775	0.0028
	PIF_Harbinger	5908	0.0065	3904	0.0038	115	0.0004
	Tc1_Mariner	2013	0.0026	1648	0.0022	1	0
	hAT	5407	0.0073	5993	0.0084	359	0.0011
helitron		21984	0.0282	22486	0.0273	34337	0.0465
unknown		41957	0.0568	43638	0.0817	60238	0.0797
Total		158200	0.2534	150963	0.2893	125551	0.2205

## Sheet: Table S3
Table S3: Statistics of incomplete genes and pseudogenes
Id	start	stop	middle	triple
evm.model.Chr1.872	1	0	1	1
evm.model.Chr1.873	0	1	1	1
evm.model.Chr2.1	0	0	1	1
evm.model.Chr3.1559	1	0	1	0
evm.model.Chr3.1926	0	1	1	1
evm.model.Chr4.3258	1	0	1	1
evm.model.Chr5.1366	0	1	0	0
evm.model.Chr7.2201	1	0	1	1
evm.model.Chr8.1149	0	1	0	0
evm.model.Chr9.1295	1	0	1	0
evm.model.Chr9.1296	0	1	0	0
evm.model.Chr9.1297	0	1	0	0
middle: Premature stop codon detection
triple: Triple codon detection
1: eligible
2: don not eligible

## Sheet: Table S4
Table S4: Statistics of ncRNA annotation
Type		Count	Length
rRNA		3910	1077686
	5S	3324	395053
	5_8S	124	19258
	LSU	206	426521
	SSU	256	236854
tRNA		567	37496
miRNA		71	9487
asRNA		12	1957
sRNA		1	409
snRNA		332	38330
riboswitch		1	115
ribozyme		1	247
Others		25	3097
SSU: 16S/18S rRNAs
LSU: 23S/28S rRNAs

## Sheet: Table S5
Table S5: Liftoff homologous annotation results of Sal_t2t and V1
	Sal_t2t	V1
Protein-coding genes	24171	21675
Genes predicted with Liftoff	21583	24007
Additional predicted genes with Liftoff	1282	2583
New genes (Unaligned)	164	92
Unaligned - gap	29	-
Unaligned - gap (complex)	28	-
Unaligned - other	135	-

## Sheet: Table S6
Table S6: Statistics of duplicated genes and expression duplicated genes
	Sal_t2t		V1
	count	exp count	count	exp count
New genes (Unaligned)	164	56	92	35
Dispersed genes	26	4	4	2
Proximal genes	60	18	36	15
Tandem genes	36	18	30	12
Transposed genes	12	5	3	2
Wgd genes	18	11	11	4

## Sheet: Table S7
Table S7: Comparsion of organelle gene transfer fragments
	Sal_t2t				V1				V2
	chloroplast		mitochondria		chloroplast		mitochondria		chloroplast		mitochondria
Range	90-100%	80-90%	90-100%	80-90%	90-100%	80-90%	90-100%	80-90%	90-100%	80-90%	90-100%	80-90%
All	2620		2416		2515		2400		2299		2246
Count	2040	580	1958	458	1933	582	1943	457	1772	527	1857	389
Ratio	0.778626	0.221374	0.81043	0.18957	0.768588	0.231412	0.809583	0.190417	0.77077	0.22923	0.826803	0.173197
<100bp	987	80	1029	74	943	86	1032	68	911	67	979	63
100-199bp	726	252	715	203	672	255	691	210	586	246	617	199
200-299bp	208	131	144	99	194	125	138	101	169	126	155	86
300-399bp	66	54	51	38	68	55	53	36	61	43	61	24
400-499bp	22	22	8	23	21	23	9	21	19	15	23	6
500-599bp	13	20	7	15	13	19	12	14	8	16	14	7
600-699bp	5	5	3	1	6	5	2	1	5	3	2	0
700-799bp	2	9	0	1	2	7	0	1	3	8	2	0
800-899bp	5	3	0	1	4	4	0	1	5	1	1	0
900-999bp	0	1	0	1	1	0	0	1	1	0	0	1
>=1000bp	6	3	1	2	9	3	6	3	4	2	3	3

## Sheet: Table S8
Table S8: Different copies among Sal_t2t, V1 and V2
cp	start1	end1	nucl	start2	end2
sal_cp	254	370	9	16451834	16451950
sal_cp	254	370	Chr5	16540838	16540954
sal_cp	2695	2902	Chr1	10515418	10515625
sal_cp	2695	2902	Chr1	10870364	10870571
sal_cp	2695	2902	SALChr01	25660692	25660485
sal_cp	3126	3274	Chr2	2815780	2815928
sal_cp	3126	3274	4	22184256	22184108
sal_cp	3216	3313	Chr6	9424987	9425084
sal_cp	3229	3313	3	24241534	24241620
sal_cp	3229	3313	Chr3	27153985	27154071
sal_cp	3234	3313	SALChr04	26474098	26474177
sal_cp	3930	4128	Chr1	10521058	10520860
sal_cp	3930	4128	Chr1	10876009	10875811
sal_cp	3930	4128	SALChr01	25655052	25655250
sal_cp	4677	4728	7	14411846	14411795
sal_cp	4677	4728	Chr7	14794751	14794700
sal_cp	4858	4903	SALChr10	46412	46457
sal_cp	4858	4903	1	5619637	5619592
sal_cp	5559	6343	Chr2	807398	808175
sal_cp	5559	6343	4	24170130	24169338
sal_cp	6988	7038	Chr3	11903165	11903115
sal_cp	6988	7038	SALChr04	11985353	11985303
sal_cp	6990	7494	Chr2	6337863	6338337
sal_cp	6990	7494	4	18629963	18629489
sal_cp	7807	7906	Chr4	809730	809631
sal_cp	7807	7906	2	13100566	13100665
sal_cp	8063	8370	7	11354871	11355178
sal_cp	8063	8370	Chr7	11745669	11745976
sal_cp	8460	8499	Chr4	810185	810224
sal_cp	8460	8499	2	13100111	13100072
sal_cp	8549	8595	4	3774235	3774189
sal_cp	8549	8595	Chr2	26003734	26003780
sal_cp	11422	11492	Chr4	811465	811395
sal_cp	11422	11492	2	13098832	13098902
sal_cp	11614	11704	Chr4	811729	811819
sal_cp	11614	11704	2	13098568	13098478
sal_cp	11696	11772	4	8786669	8786594
sal_cp	11696	11772	SALChr02	16472713	16472788
sal_cp	12166	12338	4	11836854	11836682
sal_cp	12166	12338	SALChr02	12948167	12948339
sal_cp	12321	12354	Chr2	6737058	6737091
sal_cp	12321	12354	4	18231315	18231282
sal_cp	13339	13620	Chr1	10871701	10871982
sal_cp	13339	13620	SALChr01	25659355	25659074
sal_cp	13404	13505	2	12087302	12087403
sal_cp	13407	13505	SALChr03	1802271	1802173
sal_cp	13524	13669	2	17375113	17374968
sal_cp	13524	13669	Chr4	23577584	23577729
sal_cp	14911	15161	Chr10	93377	93630
sal_cp	14911	15161	1	5581338	5581088
sal_cp	15217	15293	1	107096	107172
sal_cp	15217	15293	Chr10	6225846	6225770
sal_cp	15528	15591	Chr4	810869	810806
sal_cp	15528	15591	2	13099428	13099491
sal_cp	15695	15895	Chr1	10507491	10507292
sal_cp	15695	15895	SALChr01	25668619	25668818
sal_cp	15696	15895	Chr1	10862440	10862241
sal_cp	15897	16024	10	14323210	14323084
sal_cp	15897	16024	Chr6	14354671	14354545
sal_cp	16302	16444	SALChr07	2429040	2429181
sal_cp	16302	16444	6	12580408	12580267
sal_cp	16386	16473	SALChr02	20773905	20773991
sal_cp	16386	16473	Chr2	20962824	20962910
sal_cp	16492	16585	Chr3	9680381	9680288
sal_cp	16492	16585	SALChr04	9740395	9740302
sal_cp	16558	17029	Chr8	8097470	8096999
sal_cp	16558	17029	SALChr07	8321779	8321329
sal_cp	16643	16747	7	13120543	13120438
sal_cp	16643	16747	Chr7	13497833	13497729
sal_cp	19652	19788	Chr2	806931	807067
sal_cp	19652	19788	4	24170597	24170461
sal_cp	19664	19788	7	11899798	11899922
sal_cp	19664	19788	SALChr08	12199687	12199811
sal_cp	19664	19788	Chr7	12279161	12279285
sal_cp	19813	19934	Chr1	10517897	10518018
sal_cp	19813	19934	Chr1	10872848	10872969
sal_cp	19813	19934	SALChr01	25658213	25658092
sal_cp	20659	20724	Chr5	8622908	8622843
sal_cp	20659	20724	9	8677521	8677456
sal_cp	20921	20995	SALChr07	1319559	1319632
sal_cp	20921	20995	6	13688511	13688438
sal_cp	21049	21119	Chr1	10510508	10510578
sal_cp	21049	21119	Chr1	10865457	10865527
sal_cp	21049	21119	SALChr01	25665602	25665532
sal_cp	22425	22589	Chr1	10528016	10528180
sal_cp	22425	22589	Chr1	10882538	10882702
sal_cp	22425	22589	SALChr01	25648087	25647923
sal_cp	22727	22834	3	24198918	24199024
sal_cp	22727	22834	SALChr04	26431452	26431558
sal_cp	24294	24490	Chr1	10537471	10537667
sal_cp	24294	24490	Chr1	10899352	10899548
sal_cp	24300	24490	SALChr01	25638631	25638441
sal_cp	24580	24673	10	12891745	12891839
sal_cp	24580	24673	SALChr06	13055256	13055350
sal_cp	24705	24769	3	15964688	15964752
sal_cp	24705	24772	3	15965977	15966045
sal_cp	24705	24769	Chr3	18788568	18788632
sal_cp	24705	24794	Chr3	18789856	18789948
sal_cp	25427	25618	Chr1	10500493	10500684
sal_cp	25427	25618	Chr1	10855476	10855667
sal_cp	25427	25618	SALChr01	25675617	25675426
sal_cp	25722	25795	Chr1	10860784	10860711
sal_cp	25723	25795	Chr1	10505832	10505760
sal_cp	25723	25795	SALChr01	25670278	25670350
sal_cp	26513	26697	Chr1	10553128	10553312
sal_cp	26513	26697	Chr1	10914903	10915087
sal_cp	26513	26697	SALChr01	25622981	25622797
sal_cp	26760	26830	Chr4	4212059	4212129
sal_cp	26760	26830	2	9628502	9628432
sal_cp	26951	27091	Chr4	19015733	19015593
sal_cp	26951	27088	2	21662771	21662908
sal_cp	27389	27510	5	3943321	3943200
sal_cp	27390	27510	SALChr01	33163917	33164037
sal_cp	28422	28480	1	2092619	2092677
sal_cp	28422	28486	Chr10	3595946	3595882
sal_cp	28459	28666	SALChr08	2419095	2419300
sal_cp	28459	28666	7	2441616	2441821
sal_cp	29222	29327	SALChr01	8571668	8571773
sal_cp	29225	29327	5	16873774	16873672
sal_cp	29225	29327	Chr1	26605617	26605515
sal_cp	29225	29327	Chr1	26629253	26629151
sal_cp	29687	29780	SALChr01	25670038	25670131
sal_cp	29690	29780	Chr1	10506069	10505979
sal_cp	29690	29780	Chr1	10861020	10860930
sal_cp	30649	30728	6	11201940	11202019
sal_cp	30655	30728	Chr8	3838730	3838657
sal_cp	31288	31393	5	9999942	9999832
sal_cp	31288	31393	5	10138460	10138569
sal_cp	31288	31393	Chr1	10648846	10648956
sal_cp	31288	31393	Chr1	11012071	11012181
sal_cp	31292	31393	SALChr01	25527197	25527091
sal_cp	31902	32072	2	8181093	8181263
sal_cp	31905	32072	SALChr03	5680003	5679837
sal_cp	33641	33717	SALChr02	16112791	16112867
sal_cp	33641	33717	SALChr02	16123672	16123750
sal_cp	33641	33717	SALChr02	16148375	16148299
sal_cp	33641	33717	Chr2	16228766	16228842
sal_cp	33641	33717	Chr2	16239792	16239870
sal_cp	33642	33717	4	9161650	9161575
sal_cp	33642	33717	SALChr02	16103117	16103192
sal_cp	33642	33717	Chr2	16219159	16219234
sal_cp	34244	34295	Chr4	809580	809631
sal_cp	34244	34295	2	13100716	13100665
sal_cp	34370	34405	Chr4	811097	811062
sal_cp	34370	34405	2	13099200	13099235
sal_cp	34835	35300	Chr1	10529520	10529985
sal_cp	34835	35300	Chr1	10884042	10884507
sal_cp	34835	35300	SALChr01	25646583	25646118
sal_cp	35045	35174	Chr4	810606	810735
sal_cp	35045	35177	2	13099691	13099559
sal_cp	35344	35387	Chr1	3075938	3075895
sal_cp	35344	35387	5	3273944	3273901
sal_cp	36980	37191	Chr1	10498904	10498693
sal_cp	36980	37198	Chr1	10853887	10853669
sal_cp	36980	37191	SALChr01	25677206	25677417
sal_cp	38754	38839	10	14037324	14037409
sal_cp	38754	38839	Chr6	14068865	14068950
sal_cp	38931	39035	2	14416982	14417086
sal_cp	38931	39035	Chr4	26541024	26540920
sal_cp	39973	40096	SALChr02	15641080	15640957
sal_cp	39977	40096	4	9618031	9618150
sal_cp	39977	40096	Chr2	15760689	15760570
sal_cp	39980	40090	4	4677697	4677807
sal_cp	39980	40090	SALChr02	24855429	24855319
sal_cp	39980	40090	Chr2	25100891	25100781
sal_cp	40901	40996	7	9711039	9711134
sal_cp	40901	40996	SALChr08	10030134	10030229
sal_cp	41085	41238	Chr1	10522733	10522886
sal_cp	41085	41238	Chr1	10877255	10877408
sal_cp	41085	41241	SALChr01	25653370	25653214
sal_cp	41463	41506	1	11330768	11330725
sal_cp	41466	41821	Chr1	10530147	10530501
sal_cp	41466	41826	Chr1	10884669	10885028
sal_cp	41466	41821	SALChr01	25645956	25645602
sal_cp	42434	42559	Chr7	14615240	14615119
sal_cp	42441	42513	7	14048120	14048048
sal_cp	42441	42513	SALChr08	14346679	14346607
sal_cp	42441	42513	Chr7	14430052	14429980
sal_cp	42460	42590	Chr1	10527833	10527703
sal_cp	42460	42590	Chr1	10882355	10882225
sal_cp	42460	42590	SALChr01	25648270	25648400
sal_cp	43656	43726	Chr2	25500334	25500404
sal_cp	43659	43726	4	4277282	4277215
sal_cp	43659	43785	SALChr03	16699976	16699843
sal_cp	43659	43785	Chr4	16892114	16891981
sal_cp	43659	43726	SALChr02	25281257	25281190
sal_cp	43659	43726	Chr2	25523868	25523801
sal_cp	44469	44563	SALChr07	5411993	5412087
sal_cp	44469	44563	Chr8	5434580	5434674
sal_cp	44469	44565	SALChr07	5442687	5442782
sal_cp	45451	45574	Chr1	10524386	10524263
sal_cp	45451	45574	Chr1	10878909	10878786
sal_cp	45451	45574	SALChr01	25651717	25651840
sal_cp	45589	45928	6	5208239	5208575
sal_cp	45589	45928	Chr8	11478265	11477938
sal_cp	45846	46101	4	4917204	4917465
sal_cp	45846	46101	Chr2	24861341	24861080
sal_cp	46699	46859	4	1575803	1575643
sal_cp	46699	46859	Chr2	28196478	28196638
sal_cp	46945	47127	Chr1	10510149	10509967
sal_cp	46945	47127	Chr1	10865098	10864916
sal_cp	46945	47127	SALChr01	25665961	25666143
sal_cp	47086	47426	Chr1	10521213	10521550
sal_cp	47086	47426	Chr1	10876164	10876502
sal_cp	47086	47426	SALChr01	25654897	25654560
sal_cp	47261	47630	SALChr08	5840097	5839729
sal_cp	47261	47630	7	5928283	5927916
sal_cp	48350	48419	SALChr03	3799287	3799218
sal_cp	48350	48407	2	10027538	10027595
sal_cp	49190	49320	Chr8	3850729	3850859
sal_cp	49190	49320	6	11189946	11189816
sal_cp	50310	50412	1	2144891	2144789
sal_cp	50310	50412	SALChr10	3518383	3518485
sal_cp	50746	50920	SALChr10	46296	46122
sal_cp	50746	50920	1	5619753	5619927
sal_cp	50763	50837	10	4512415	4512340
sal_cp	50763	50837	SALChr06	4553066	4552991
sal_cp	51600	51660	5	13652836	13652778
sal_cp	51600	51660	Chr1	21209407	21209349
sal_cp	51809	52049	6	7173590	7173350
sal_cp	51809	52049	6	7181830	7181591
sal_cp	51809	52049	SALChr07	9760103	9760344
sal_cp	52174	52400	3	14542534	14542308
sal_cp	52174	52400	SALChr04	16394405	16394179
sal_cp	52794	52919	10	4744521	4744396
sal_cp	52794	52919	SALChr06	4785611	4785486
sal_cp	53164	53260	Chr4	809046	809144
sal_cp	53164	53260	2	13101250	13101152
sal_cp	53401	53519	7	16587700	16587810
sal_cp	53401	53519	Chr7	16971099	16971209
sal_cp	54300	54399	SALChr10	1931821	1931722
sal_cp	54300	54399	1	3740097	3740196
sal_cp	54367	54472	2	14417193	14417088
sal_cp	54367	54472	Chr4	26540813	26540918
sal_cp	54735	54838	SALChr02	11930107	11930213
sal_cp	54735	54838	4	13006066	13005960
sal_cp	54871	54991	Chr2	817978	817858
sal_cp	54871	54991	SALChr02	881354	881234
sal_cp	54871	54991	SALChr02	912997	912877
sal_cp	54871	54991	4	24159536	24159656
sal_cp	55205	55428	Chr2	27720567	27720790
sal_cp	55208	55428	4	2054156	2053936
sal_cp	55289	55352	4	3032034	3031971
sal_cp	55289	55352	Chr2	26746076	26746139
sal_cp	58026	58092	7	14034102	14034168
sal_cp	58026	58092	Chr7	14416034	14416100
sal_cp	58085	58151	10	10309047	10308981
sal_cp	58085	58151	SALChr06	10510436	10510370
sal_cp	58813	58888	5	14930309	14930231
sal_cp	58813	58888	5	14980993	14980915
sal_cp	58813	58888	5	15005536	15005458
sal_cp	58813	58888	Chr1	24031776	24031698
sal_cp	58813	58888	Chr1	24056319	24056241
sal_cp	59584	59665	Chr4	808914	808833
sal_cp	59584	59665	2	13101382	13101463
sal_cp	59678	59742	Chr4	810157	810094
sal_cp	59678	59742	2	13100139	13100202
sal_cp	61361	61672	Chr1	10548681	10548370
sal_cp	61361	61672	Chr1	10910547	10910252
sal_cp	61361	61672	5	12578844	12578533
sal_cp	61361	61672	SALChr01	25627427	25627738
sal_cp	62362	62501	7	15157100	15157234
sal_cp	62362	62501	Chr7	15540392	15540526
sal_cp	64401	64927	Chr2	817220	817752
sal_cp	64401	64927	SALChr02	880595	881128
sal_cp	64401	64927	SALChr02	912238	912771
sal_cp	64401	64927	4	24160294	24159762
sal_cp	64461	64524	Chr4	808982	809045
sal_cp	64461	64524	2	13101314	13101251
sal_cp	64473	64528	SALChr08	2725653	2725708
sal_cp	64473	64527	7	2748509	2748563
sal_cp	64753	64803	SALChr10	44068	44118
sal_cp	64753	64803	1	5621979	5621929
sal_cp	65359	65721	SALChr02	3556719	3556357
sal_cp	65359	65721	4	21525336	21525698
sal_cp	66347	66425	Chr1	10533898	10533976
sal_cp	66347	66425	Chr1	10895882	10895960
sal_cp	66347	66425	SALChr01	25642210	25642132
sal_cp	66375	66478	Chr1	10512910	10513013
sal_cp	66375	66478	Chr1	10867869	10867972
sal_cp	66375	66478	SALChr01	25663200	25663097
sal_cp	66419	66493	Chr2	770462	770536
sal_cp	66422	66493	4	24207037	24206966
sal_cp	66515	66587	Chr4	810734	810806
sal_cp	66515	66587	2	13099563	13099491
sal_cp	67255	67322	Chr1	10501868	10501801
sal_cp	67255	67322	Chr1	10856851	10856784
sal_cp	67255	67322	SALChr01	25674242	25674309
sal_cp	67351	67432	7	11387168	11387087
sal_cp	67351	67432	Chr7	11777974	11777893
sal_cp	67576	67826	SALChr01	25656269	25656524
sal_cp	67579	67826	Chr1	10519838	10519586
sal_cp	67579	67826	Chr1	10874790	10874537
sal_cp	67910	67997	4	3032446	3032533
sal_cp	67910	67997	Chr2	26745664	26745577
sal_cp	68146	68215	4	15638769	15638838
sal_cp	68149	68215	Chr2	9376937	9376871
sal_cp	68763	68849	Chr1	10546582	10546669
sal_cp	68763	68849	Chr1	10908463	10908550
sal_cp	68763	68858	SALChr01	25629526	25629430
sal_cp	68923	69084	Chr1	10533147	10532984
sal_cp	68923	69084	Chr1	10895131	10894968
sal_cp	68923	69084	SALChr01	25642961	25643124
sal_cp	69077	69199	Chr1	10531120	10531002
sal_cp	69077	69199	Chr1	10885643	10885525
sal_cp	69077	69199	SALChr01	25644982	25645100
sal_cp	69083	69337	Chr1	10531005	10530747
sal_cp	69083	69337	Chr1	10885528	10885269
sal_cp	69083	69337	SALChr01	25645097	25645356
sal_cp	69198	69425	Chr1	4844893	4844672
sal_cp	69198	69425	5	5098303	5098082
sal_cp	71489	71568	SALChr10	1921465	1921386
sal_cp	71489	71568	1	3750478	3750559
sal_cp	71547	71660	3	14613552	14613666
sal_cp	71547	71604	SALChr04	15635046	15635103
sal_cp	71547	71660	SALChr04	16465287	16465400
sal_cp	71547	71660	Chr3	17423404	17423517
sal_cp	71929	72120	3	15204867	15204675
sal_cp	71929	72120	SALChr04	17056131	17055940
sal_cp	71929	72120	Chr3	18007335	18007143
sal_cp	71929	72120	Chr3	18036079	18035887
sal_cp	72441	72531	Chr4	809582	809492
sal_cp	72441	72531	2	13100714	13100804
sal_cp	74158	74200	7	2748151	2748109
sal_cp	74158	74200	Chr7	2759816	2759774
sal_cp	74361	74473	3	16244299	16244187
sal_cp	74361	74473	Chr3	19067613	19067501
sal_cp	75223	75359	Chr10	9162594	9162459
sal_cp	75223	75359	1	10446995	10447130
sal_cp	75224	75714	Chr8	8518291	8518771
sal_cp	75224	75575	SALChr07	8790281	8789944
sal_cp	75224	75382	Chr1	10508296	10508454
sal_cp	75224	75382	Chr1	10863245	10863403
sal_cp	75224	75385	SALChr01	25667814	25667653
sal_cp	76579	76643	4	8786667	8786731
sal_cp	76579	76643	SALChr02	16472715	16472651
sal_cp	77015	77085	4	19275841	19275773
sal_cp	77020	77084	Chr10	56393	56457
sal_cp	77054	77173	Chr1	10855741	10855860
sal_cp	77055	77173	Chr1	10500759	10500877
sal_cp	77055	77173	SALChr01	25675351	25675233
sal_cp	77332	77369	Chr2	732114	732151
sal_cp	77332	77369	4	24245383	24245346
sal_cp	77336	77598	6	2378452	2378197
sal_cp	77336	77598	Chr8	14452264	14452519
sal_cp	77831	78025	1	6856328	6856528
sal_cp	77834	77874	SALChr10	12564424	12564384
sal_cp	77834	78025	Chr10	12828003	12827805
sal_cp	77876	78025	SALChr10	12564366	12564216
sal_cp	78050	78320	Chr1	10527430	10527701
sal_cp	78050	78318	Chr1	10881953	10882221
sal_cp	78050	78320	SALChr01	25648673	25648402
sal_cp	78610	78788	Chr1	10516584	10516761
sal_cp	78610	78788	Chr1	10871530	10871707
sal_cp	78616	78788	SALChr01	25659520	25659349
sal_cp	79274	79386	Chr1	10546153	10546040
sal_cp	79274	79386	Chr1	10908034	10907921
sal_cp	79274	79386	SALChr01	25629955	25630068
sal_cp	79278	79386	5	12576277	12576169
sal_cp	82101	82153	Chr1	10544288	10544340
sal_cp	82101	82153	Chr1	10906170	10906222
sal_cp	82101	82153	SALChr01	25631820	25631768
sal_cp	82706	82778	Chr4	809208	809136
sal_cp	82706	82778	2	13101088	13101160
sal_cp	82785	82943	5	11204930	11204771
sal_cp	82785	82943	Chr1	12410157	12410316
sal_cp	82785	82943	Chr1	13004423	13004582
sal_cp	82785	82940	Chr1	15943106	15943261
sal_cp	82785	82943	SALChr01	21043166	21043007
sal_cp	82785	82943	SALChr01	24228406	24228247
sal_cp	83151	83373	SALChr01	8457670	8457894
sal_cp	83151	83373	5	17019812	17019589
sal_cp	83673	83714	Chr4	808792	808833
sal_cp	83673	83714	2	13101504	13101463
sal_cp	83779	83885	2	24288558	24288664
sal_cp	83785	83888	Chr4	16350058	16349955
sal_cp	84151	84353	Chr1	10507691	10507491
sal_cp	84151	84352	Chr1	10862641	10862442
sal_cp	84151	84353	SALChr01	25668419	25668619
sal_cp	84183	84248	Chr4	810476	810411
sal_cp	84183	84248	2	13099820	13099885
sal_cp	84295	84469	3	6033999	6033825
sal_cp	84295	84469	SALChr04	6200675	6200501
sal_cp	84569	84689	Chr8	6042303	6042184
sal_cp	84569	84689	6	8971949	8972068
sal_cp	85024	85237	5	10373820	10373615
sal_cp	85024	85237	Chr1	10775414	10775209
sal_cp	85024	85236	5	12494980	12494769
sal_cp	85287	85441	Chr1	10546678	10546832
sal_cp	85287	85441	Chr1	10908559	10908710
sal_cp	85287	85441	SALChr01	25629430	25629276
sal_cp	85877	86026	3	16096728	16096877
sal_cp	85877	86026	Chr3	18920060	18920209
sal_cp	85899	85946	8	2504096	2504143
sal_cp	85899	85946	Chr9	2506247	2506294
sal_cp	86140	86267	4	5712113	5712241
sal_cp	86140	86267	Chr6	11365799	11365670
sal_cp	86140	86267	SALChr02	23817081	23816953
sal_cp	86140	86267	Chr2	24064112	24063984
sal_cp	86419	86507	Chr4	811061	810973
sal_cp	86419	86507	2	13099236	13099324
sal_cp	86648	86721	Chr9	3723077	3723150
sal_cp	86648	86721	8	3734487	3734560
sal_cp	86648	86736	Chr9	3735954	3736042
sal_cp	86648	86736	8	3747395	3747483
sal_cp	86648	86736	SALChr09	11579515	11579427
sal_cp	86648	86721	SALChr09	11592399	11592326
sal_cp	86648	86721	SALChr09	11605294	11605221
sal_cp	86862	86895	5	2790038	2790071
sal_cp	86862	86895	SALChr01	34316427	34316394
sal_cp	86976	87051	Chr4	808500	808575
sal_cp	86976	87051	2	13101796	13101721
sal_cp	86990	87176	Chr1	10499968	10499782
sal_cp	86990	87176	Chr1	10854951	10854765
sal_cp	86990	87176	SALChr01	25676142	25676328
sal_cp	87910	88071	Chr1	10546319	10546480
sal_cp	87910	88071	Chr1	10908200	10908361
sal_cp	87910	88068	5	12576448	12576606
sal_cp	87910	88071	SALChr01	25629789	25629628
sal_cp	87991	88072	Chr4	4212210	4212130
sal_cp	87991	88072	2	9628351	9628431
sal_cp	88827	88895	Chr4	810345	810413
sal_cp	88827	88895	2	13099951	13099883
sal_cp	89225	89296	Chr4	809998	809927
sal_cp	89225	89296	2	13100298	13100369
sal_cp	89338	89397	Chr4	812097	812038
sal_cp	89338	89397	2	13098199	13098258
sal_cp	89458	89578	Chr1	10512677	10512797
sal_cp	89458	89578	Chr1	10867636	10867756
sal_cp	89458	89578	SALChr01	25663433	25663313
sal_cp	89749	89833	Chr1	10501684	10501768
sal_cp	89749	89833	Chr1	10856667	10856751
sal_cp	89749	89833	SALChr01	25674426	25674342
sal_cp	89895	90026	1	1805009	1804879
sal_cp	89895	90026	Chr10	3880947	3881077
sal_cp	90051	90143	SALChr01	25641903	25641989
sal_cp	90054	90143	Chr1	10534202	10534119
sal_cp	90054	90143	Chr1	10896186	10896103
sal_cp	90190	90302	6	3169950	3170062
sal_cp	90190	90302	SALChr07	13764696	13764584
sal_cp	90353	90435	9	13530541	13530459
sal_cp	90353	90435	Chr5	13640563	13640481
sal_cp	90575	90761	Chr1	10548007	10547823
sal_cp	90575	90761	Chr1	10909889	10909704
sal_cp	90575	90761	5	12578171	12577988
sal_cp	90575	90761	SALChr01	25628101	25628285
sal_cp	91571	91666	2	14386727	14386822
sal_cp	91571	91666	SALChr03	26366133	26366038
sal_cp	91779	91899	SALChr02	25281055	25280936
sal_cp	91779	91896	Chr2	25500539	25500655
sal_cp	91779	91899	Chr2	25523666	25523547
sal_cp	92164	92254	SALChr10	6142865	6142765
sal_cp	92164	92254	SALChr10	6255333	6255243
sal_cp	92164	92254	Chr10	6513935	6513845
sal_cp	92504	92706	SALChr09	4690605	4690802
sal_cp	92504	92706	8	10602698	10602499
sal_cp	92561	92661	8	2288837	2288937
sal_cp	92561	92661	Chr9	2290916	2291016
sal_cp	92774	92856	Chr2	11181196	11181278
sal_cp	92774	92857	4	13760226	13760143
sal_cp	93213	93427	Chr1	10548157	10548371
sal_cp	93213	93427	Chr1	10910039	10910253
sal_cp	93213	93427	SALChr01	25627951	25627737
sal_cp	93539	93609	10	1179438	1179508
sal_cp	93539	93609	SALChr06	1203003	1203073
sal_cp	93644	93794	Chr1	10533974	10534124
sal_cp	93644	93794	Chr1	10895958	10896108
sal_cp	93644	93794	SALChr01	25642134	25641984
sal_cp	93775	93915	3	12015135	12015276
sal_cp	93775	93915	SALChr04	12076711	12076851
sal_cp	93962	94287	Chr1	10514288	10513963
sal_cp	93962	94287	Chr1	10869235	10868910
sal_cp	93966	94287	SALChr01	25661826	25662147
sal_cp	94715	94865	Chr1	10509056	10508906
sal_cp	94715	94865	Chr1	10864005	10863855
sal_cp	94715	94865	SALChr01	25667054	25667204
sal_cp	94932	95005	Chr4	809421	809494
sal_cp	94932	95005	2	13100875	13100802
sal_cp	95499	95638	Chr1	10505979	10505840
sal_cp	95499	95638	Chr1	10860930	10860791
sal_cp	95499	95638	SALChr01	25670131	25670270
sal_cp	95793	95861	Chr9	10216671	10216739
sal_cp	95793	95861	8	10236539	10236607
sal_cp	95877	95976	Chr2	2035106	2035007
sal_cp	95877	95976	4	22961900	22961999
sal_cp	96089	96229	Chr2	26217018	26217158
sal_cp	96095	96239	4	1622073	1621930
sal_cp	96095	96239	SALChr02	27966307	27966450
sal_cp	96095	96239	Chr2	28150229	28150372
sal_cp	96372	96609	Chr1	10506274	10506510
sal_cp	96372	96609	Chr1	10861224	10861460
sal_cp	96372	96609	SALChr01	25669836	25669600
sal_cp	97049	97162	10	13027113	13027226
sal_cp	97049	97162	SALChr06	13190672	13190785
sal_cp	97102	97268	Chr1	10523889	10524055
sal_cp	97102	97268	Chr1	10878411	10878577
sal_cp	97102	97268	SALChr01	25652214	25652048
sal_cp	97194	97235	4	3032121	3032162
sal_cp	97194	97248	SALChr01	8232821	8232767
sal_cp	97194	97248	5	17234902	17234956
sal_cp	97194	97235	Chr2	26745989	26745948
sal_cp	97194	97248	Chr1	26966414	26966468
sal_cp	97199	97256	2	14386568	14386624
sal_cp	97199	97260	Chr4	26576504	26576445
sal_cp	97597	97660	Chr1	2915629	2915568
sal_cp	97597	97645	5	3113554	3113507
sal_cp	97964	98094	Chr8	3851174	3851304
sal_cp	97964	98094	6	11189501	11189371
sal_cp	98989	99169	Chr1	10544743	10544923
sal_cp	98989	99169	Chr1	10906625	10906805
sal_cp	98989	99169	SALChr01	25631365	25631185
sal_cp	99198	99702	Chr8	82508	82004
sal_cp	99198	99702	6	14927041	14927545
sal_cp	100392	100535	Chr1	10536130	10536272
sal_cp	100392	100535	Chr1	10898111	10898253
sal_cp	100392	100535	SALChr01	25639978	25639836
sal_cp	100449	100593	SALChr08	2916626	2916770
sal_cp	100449	100593	7	2940508	2940652
sal_cp	100449	100593	Chr7	2951624	2951768
sal_cp	100449	100965	Chr1	10501173	10501690
sal_cp	100449	100962	Chr1	10856156	10856669
sal_cp	100449	100965	SALChr01	25674937	25674420
sal_cp	100456	100707	Chr1	10543114	10543365
sal_cp	100456	100707	Chr1	10904996	10905247
sal_cp	100456	100707	SALChr01	25632994	25632743
sal_cp	101355	101599	Chr1	10516119	10515898
sal_cp	101355	101599	Chr1	10871065	10870844
sal_cp	101355	101599	SALChr01	25659991	25660212
sal_cp	101834	101884	Chr9	8887673	8887623
sal_cp	101834	101884	8	8897154	8897104
sal_cp	102047	102180	Chr1	10512568	10512436
sal_cp	102047	102180	Chr1	10867527	10867395
sal_cp	102047	102180	SALChr01	25663542	25663674
sal_cp	102590	102703	8	115758	115645
sal_cp	102590	102703	Chr9	128636	128523
sal_cp	102614	102690	SALChr06	14339475	14339399
sal_cp	102614	102690	7	16531624	16531548
sal_cp	102631	102788	Chr1	10535771	10535928
sal_cp	102631	102788	Chr1	10897752	10897909
sal_cp	102631	102788	SALChr01	25640337	25640180
sal_cp	103020	103108	9	17524772	17524860
sal_cp	103020	103108	Chr5	17616941	17617029
sal_cp	103183	103363	4	15050671	15050851
sal_cp	103186	103363	SALChr02	10025421	10025244
sal_cp	103468	103521	10	6132106	6132159
sal_cp	103468	103521	Chr6	6144708	6144761
sal_cp	103520	103649	SALChr02	25280809	25280938
sal_cp	103520	103652	Chr2	25500785	25500653
sal_cp	103520	103649	Chr2	25523420	25523549
sal_cp	104691	104929	Chr1	10551649	10551887
sal_cp	104691	104929	Chr1	10913424	10913662
sal_cp	104691	104929	5	12581774	12582012
sal_cp	104691	104929	SALChr01	25624459	25624221
sal_cp	104717	104961	4	9915141	9914902
sal_cp	104717	104958	Chr2	15463562	15463798
sal_cp	104744	104962	Chr4	808792	808574
sal_cp	104744	104962	2	13101504	13101722
sal_cp	104791	104836	Chr9	14147077	14147122
sal_cp	104816	104966	4	4499882	4499733
sal_cp	104894	105050	5	10828832	10828676
sal_cp	104894	105051	5	11054144	11054301
sal_cp	104894	105050	5	11718028	11718185
sal_cp	104894	105051	Chr1	12566150	12565993
sal_cp	104894	105050	Chr1	12666433	12666277
sal_cp	104894	105051	Chr1	13168519	13168362
sal_cp	104894	105050	Chr1	13271244	13271088
sal_cp	104894	105051	Chr1	16127042	16126885
sal_cp	104894	105051	SALChr01	20946875	20947032
sal_cp	104894	105050	SALChr01	23961659	23961815
sal_cp	104894	105051	SALChr01	24064366	24064523
sal_cp	104894	105050	SALChr01	25038855	25039011
sal_cp	105311	105449	7	13867549	13867687
sal_cp	105311	105449	Chr7	14249549	14249687
sal_cp	105334	105572	10	790740	790503
sal_cp	105334	105572	Chr6	805938	805701
sal_cp	105346	105465	SALChr05	10491335	10491216
sal_cp	105346	105465	9	10501739	10501620
sal_cp	105548	105635	Chr4	811311	811398
sal_cp	105548	105635	2	13098986	13098899
sal_cp	105608	105717	SALChr07	5412195	5412086
sal_cp	105608	105717	Chr8	5434782	5434673
sal_cp	105608	105717	SALChr07	5442889	5442780
sal_cp	105608	105717	Chr8	5455936	5455827
sal_cp	105608	105717	Chr8	5482252	5482143
sal_cp	106365	106514	Chr1	10526516	10526366
sal_cp	106365	106514	Chr1	10881039	10880889
sal_cp	106365	106514	SALChr01	25649587	25649737
sal_cp	106480	106598	5	10196194	10196076
sal_cp	106480	106598	Chr1	11070062	11069944
sal_cp	106490	106553	6	4153298	4153235
sal_cp	106490	106598	Chr1	10707110	10707004
sal_cp	106490	106553	Chr8	12525391	12525454
sal_cp	106490	106553	SALChr07	12788343	12788406
sal_cp	106490	106598	SALChr01	25462956	25463062
sal_cp	106521	106767	5	10449090	10449337
sal_cp	106521	106770	Chr1	10496823	10496573
sal_cp	106521	106770	Chr1	10851806	10851556
sal_cp	106521	106767	SALChr01	25679309	25679556
sal_cp	106541	106608	Chr4	811531	811464
sal_cp	106541	106608	2	13098766	13098833
sal_cp	107585	107681	Chr4	809388	809292
sal_cp	107585	107681	2	13100908	13101004
sal_cp	108785	109036	Chr1	10549505	10549756
sal_cp	108785	109036	Chr1	10911371	10911622
sal_cp	108785	109036	5	12579720	12579977
sal_cp	108785	109036	SALChr01	25626603	25626352
sal_cp	109967	110077	3	13908560	13908670
sal_cp	109967	110077	Chr3	16639590	16639700
sal_cp	110098	110320	Chr1	10545463	10545684
sal_cp	110098	110314	Chr1	10907345	10907559
sal_cp	110098	110320	SALChr01	25630645	25630424
sal_cp	116294	116487	Chr1	10520666	10520860
sal_cp	116294	116487	Chr1	10875618	10875811
sal_cp	116294	116487	SALChr01	25655444	25655250
sal_cp	116472	116550	4	3032035	3032113
sal_cp	116472	116550	Chr2	26746075	26745997
sal_cp	118108	118260	5	10230472	10230321
sal_cp	118108	118260	Chr1	10739915	10739764
sal_cp	118108	118260	Chr1	11104343	11104192
sal_cp	118108	118257	SALChr01	25430158	25430306

## Sheet: Table S9
Table S9: Uniq copies among Sal_t2t, V1 and V2
cp	start1	end1	nucl	start2	end2
sal_cp	1	76540	SALChr01	76539	1
sal_cp	1	17539	SALChr01	113526	131064
sal_cp	136	370	Chr8	8094961	8094730
sal_cp	550	667	SALChr02	16729934	16729817
sal_cp	609	679	SALChr03	23778817	23778747
sal_cp	897	953	Chr7	14615295	14615239
sal_cp	1555	1608	Chr8	4161164	4161111
sal_cp	1939	2151	Chr2	19568922	19569134
sal_cp	1957	2151	SALChr02	19391892	19392086
sal_cp	2934	2982	SALChr09	13231064	13231016
sal_cp	3066	3144	SALChr06	4912729	4912652
sal_cp	3160	3274	SALChr02	2906107	2906221
sal_cp	4145	4198	SALChr02	11531321	11531374
sal_cp	5006	5104	Chr1	7304426	7304524
sal_cp	6838	6897	Chr8	8581739	8581798
sal_cp	7220	7494	SALChr02	6462082	6462334
sal_cp	12434	12550	Chr1	7303895	7303779
sal_cp	13605	13731	Chr4	810346	810220
sal_cp	14043	14090	SALChr06	6341680	6341633
sal_cp	14224	14342	SALChr02	17897180	17897299
sal_cp	14272	14360	SALChr06	3698441	3698352
sal_cp	14453	14550	Chr3	26107837	26107943
sal_cp	15316	15663	SALChr02	24900204	24900552
sal_cp	18085	18181	Chr3	9679921	9680017
sal_cp	20254	20348	Chr4	811217	811311
sal_cp	21720	21808	Chr4	5639464	5639552
sal_cp	23525	23588	Chr3	4610803	4610741
sal_cp	24018	24363	Chr6	15433451	15433792
sal_cp	24423	24540	Chr1	7304309	7304426
sal_cp	24497	24557	Chr1	12902368	12902427
sal_cp	25292	25432	SALChr07	354613	354753
sal_cp	25531	25744	Chr8	4160979	4160766
sal_cp	26271	26459	Chr2	29531940	29532128
sal_cp	26398	26479	SALChr03	1605201	1605117
sal_cp	26697	26865	Chr7	2992565	2992402
sal_cp	26868	27091	SALChr03	18783304	18783079
sal_cp	28396	28666	Chr7	2453496	2453771
sal_cp	28856	28963	SALChr02	2484579	2484472
sal_cp	29181	29336	SALChr08	16016154	16015997
sal_cp	29716	29792	Chr1	30321916	30321840
sal_cp	29987	30112	SALChr02	2483851	2483976
sal_cp	30144	30401	Chr3	26107850	26107616
sal_cp	32598	32647	SALChr02	5530783	5530832
sal_cp	33676	33778	SALChr08	13271469	13271367
sal_cp	34069	34168	SALChr02	16568606	16568501
sal_cp	34175	34293	SALChr02	26668371	26668479
sal_cp	34822	34917	Chr5	9675911	9676008
sal_cp	35255	35312	SALChr04	20484061	20484004
sal_cp	35295	35416	Chr6	3318269	3318390
sal_cp	35473	35579	SALChr03	24408750	24408856
sal_cp	35633	35963	Chr3	17462713	17462397
sal_cp	36581	36666	SALChr09	13989378	13989463
sal_cp	38129	38309	SALChr05	17329869	17329689
sal_cp	39731	39785	Chr6	12697956	12697902
sal_cp	40812	41091	Chr8	8092879	8093158
sal_cp	41982	42045	SALChr04	17503973	17503910
sal_cp	42030	42392	Chr4	19707054	19707408
sal_cp	44042	44116	SALChr07	3949450	3949525
sal_cp	47239	47630	Chr7	5900535	5900144
sal_cp	48777	48854	SALChr03	2685646	2685569
sal_cp	49488	93087	SALChr01	175030	131427
sal_cp	51473	51572	Chr1	11089459	11089556
sal_cp	52256	52329	SALChr10	13051174	13051248
sal_cp	52887	53090	Chr3	26108831	26108628
sal_cp	55151	55295	SALChr05	9517402	9517546
sal_cp	57988	58241	SALChr02	6278658	6278911
sal_cp	58017	58245	Chr3	26107946	26108174
sal_cp	60063	60146	Chr10	57297	57215
sal_cp	60952	60998	SALChr05	14080647	14080693
sal_cp	63534	63580	Chr10	3564889	3564842
sal_cp	65612	65889	SALChr02	707917	708186
sal_cp	65916	66076	SALChr02	28790861	28791024
sal_cp	66184	66219	SALChr01	33779659	33779624
sal_cp	66586	66630	Chr9	10417379	10417423
sal_cp	66754	66874	SALChr07	8580972	8581092
sal_cp	68061	68286	Chr8	8582028	8581797
sal_cp	68088	68317	SALChr03	16771747	16771518
sal_cp	68244	68321	SALChr02	26004497	26004420
sal_cp	69195	69425	SALChr01	32070719	32070943
sal_cp	69352	70433	Chr8	9871249	9870169
sal_cp	70247	70320	SALChr05	15674527	15674452
sal_cp	70256	70504	Chr10	1889963	1890212
sal_cp	72025	72082	SALChr02	2484577	2484634
sal_cp	72275	72367	Chr4	19299114	19299022
sal_cp	72709	72930	SALChr02	2484253	2484474
sal_cp	73281	73371	Chr7	12369345	12369435
sal_cp	73302	73450	Chr1	7304039	7303896
sal_cp	73424	73484	SALChr06	12609163	12609224
sal_cp	74002	74045	SALChr01	2496	2539
sal_cp	74002	74045	SALChr01	150470	150513
sal_cp	74767	75051	SALChr08	13271765	13271482
sal_cp	75177	75339	Chr4	6959358	6959521
sal_cp	75540	75717	SALChr07	8789925	8789744
sal_cp	76464	76598	SALChr02	9594078	9593948
sal_cp	77302	77369	SALChr02	729583	729650
sal_cp	77310	77419	Chr1	10865760	10865869
sal_cp	77446	77598	SALChr07	14706415	14706558
sal_cp	80739	80797	SALChr03	18792981	18793040
sal_cp	82535	82673	SALChr01	9610576	9610715
sal_cp	82594	82631	SALChr02	11444312	11444275
sal_cp	83286	83512	SALChr02	28287979	28287753
sal_cp	83600	83705	SALChr03	4226216	4226321
sal_cp	83661	83886	SALChr01	6772847	6772622
sal_cp	83803	120085	SALChr01	113525	77237
sal_cp	83999	84186	SALChr09	5146578	5146755
sal_cp	84542	84710	Chr4	5639710	5639542
sal_cp	85165	85351	SALChr02	27422810	27422995
sal_cp	85214	85263	SALChr03	23778746	23778699
sal_cp	85873	86002	Chr1	7304310	7304177
sal_cp	85886	86067	Chr3	17535039	17535220
sal_cp	86228	86435	SALChr02	15078206	15077997
sal_cp	87340	87565	SALChr01	29546009	29546238
sal_cp	87597	87836	SALChr02	5337513	5337750
sal_cp	88911	88998	SALChr02	16729698	16729611
sal_cp	89388	89502	SALChr03	6049688	6049574
sal_cp	89398	89509	Chr8	1314745	1314633
sal_cp	90270	90439	Chr8	8090898	8091067
sal_cp	90304	90423	SALChr09	4810768	4810650
sal_cp	91491	91598	SALChr03	629031	629137
sal_cp	92143	92236	SALChr07	3260714	3260621
sal_cp	93494	93754	SALChr07	8315272	8315006
sal_cp	93719	93810	SALChr07	8314971	8314880
sal_cp	95599	95650	SALChr07	213564	213616
sal_cp	95883	95938	SALChr04	2928816	2928871
sal_cp	95936	96403	SALChr10	2528889	2529355
sal_cp	96870	96930	SALChr09	15894	15954
sal_cp	96883	97241	Chr1	21827557	21827915
sal_cp	98239	98323	SALChr02	24690038	24690124
sal_cp	98777	98873	Chr10	2599301	2599205
sal_cp	99966	100302	SALChr04	16729866	16730196
sal_cp	99971	100043	SALChr03	18792914	18792986
sal_cp	100235	100315	Chr1	10883178	10883098
sal_cp	100344	100397	Chr8	15073879	15073826
sal_cp	100622	100727	Chr3	24846274	24846379
sal_cp	101315	101404	SALChr09	6012430	6012341
sal_cp	101609	101885	SALChr02	2484253	2483977
sal_cp	101649	101816	Chr10	6005077	6004919
sal_cp	101651	101815	Chr10	6045807	6045653
sal_cp	101956	102078	SALChr07	13606796	13606674
sal_cp	102651	102865	SALChr09	637674	637460
sal_cp	102696	102833	SALChr06	608613	608476
sal_cp	103351	103414	Chr10	57120	57057
sal_cp	103983	104067	SALChr04	17503909	17503825
sal_cp	103994	104137	Chr8	9519490	9519633
sal_cp	104825	104968	Chr1	7304037	7304180
sal_cp	104855	105031	SALChr02	15341881	15342057
sal_cp	105096	105170	SALChr02	4595863	4595937
sal_cp	105135	105232	SALChr02	10753894	10753991
sal_cp	105529	105765	Chr3	9608279	9608051
sal_cp	105884	105952	SALChr06	3942090	3942022
sal_cp	105947	106024	SALChr05	10487691	10487614
sal_cp	107408	107754	SALChr06	6707857	6707510
sal_cp	107819	108313	SALChr01	77237	77733
sal_cp	109851	110099	SALChr07	1001475	1001723
sal_cp	110054	110134	Chr4	5589829	5589909
sal_cp	110228	110419	Chr2	26216825	26217016
sal_cp	110315	110495	Chr6	16485808	16485625
sal_cp	110652	110718	Chr6	15867786	15867720
sal_cp	110917	110981	Chr2	25083968	25083908
sal_cp	111714	111767	Chr2	21644720	21644773
sal_cp	113281	113402	Chr4	3261026	3261147
sal_cp	117391	117483	Chr5	10190943	10190852

## Sheet: Table S10
Table S10 : Identification of telomere region
		AAACCCT					GGGCCCA
Chrid	status	start position	end position	repeat count	repeat length	left direction	start position	end position	repeat count	repeat length	right direction
Chr1	both	-	40000	1501	10507	+	34940000	34967921	2374	16618	-
Chr2	both	-	20000	1396	9772	+	29910000	29964117	1642	11494	-
Chr3	both	-	30000	1531	10717	+	27170000	27186527	1371	9597	-
Chr4	both	-	60000	1475	10325	+	27120000	27141727	910	6370	-
Chr5	both	-	20000	1927	13489	+	18390000	18400076	1404	9828	-
Chr6	both	-	30000	1111	7777	+	17350000	17359667	1836	12852	-
Chr7	both	-	20000	997	6979	+	17300000	17304187	735	5145	-
Chr8	both	-	40000	1285	8995	+	17130000	17158685	2287	16009	-
Chr9	both	-	30000	267	1869	+	15310000	15314540	1289	9023	-
Chr10	both	-	20000	1818	12726	+	14080000	14097577	2293	16051	-

[truncated: 8 more sheets: Table S11, Table S12, Table S13, Table S14, Table S15, Table S16, Table S17, Table S18]
